# Supplementary material for: Preferential Genetic Pathways Lead to Relapses in Adult B-Cell Acute Lymphoblastic Leukemia
Source: Cancers (Basel). 2024 Dec 17;16(24):4200. doi: 10.3390/cancers16244200 (PMC11674736; doi:10.3390/cancers16244200)
Supplement: Supplementary file 1 [file cancers-16-04200-s001.zip]

Archive with 2 entries (2 files):
- Supplementary materials Cancers.pdf
- Supplementary tables_Cancers2024.xlsx
