# Supplementary material for: Preferential Genetic Pathways Lead to Relapses in Adult B-Cell Acute Lymphoblastic Leukemia
Source: Cancers (Basel). 2024 Dec 17;16(24):4200. doi: 10.3390/cancers16244200 (PMC11674736; doi:10.3390/cancers16244200)
Supplement: Supplementary file 1 [file cancers-16-04200-s001.zip › Supplementary tables_Cancers2024.xlsx]

## Sheet: Table S1
Patient	Blasts at diagnosis (%)	Sequenced cell type	Blasts at relapse 1 (%)	Sequenced cell type	Blasts at relapse 2 (%)	Sequenced cell type
1	92	Mononuclear cells	40	Mononuclear cells	66	Mononuclear cells
2	94	Mononuclear cells	66	Mononuclear cells	-	-
3	61	Mononuclear cells	65	Mononuclear cells	-	-
4	90	Mononuclear cells	82	Mononuclear cells	-	-
5	95	Mononuclear cells	60	Mononuclear cells	-	-
6	Unknown	Mononuclear cells	Unknown	Mononuclear cells	-	-
7	48	Mononuclear cells	11	Blasts	-	-
8	59	Mononuclear cells	74	Mononuclear cells	-	-
9	61	Mononuclear cells	38	Mononuclear cells	-	-
10	92	Mononuclear cells	80	Mononuclear cells	-	-
11	45	Mononuclear cells	40	Mononuclear cells	-	-
12	82	Mononuclear cells	31	Mononuclear cells	91	Mononuclear cells
13	94	Mononuclear cells	89	Mononuclear cells	-	-
14	97	Mononuclear cells	66	Mononuclear cells	-	-
15	55	Mononuclear cells	10	Mononuclear cells	-	-
16	98	Mononuclear cells	94	Mononuclear cells	-	-
17	97	Mononuclear cells	60	Mononuclear cells	-	-
18	80	Mononuclear cells	70	Mononuclear cells	-	-
19	40	Mononuclear cells	60	Mononuclear cells	-	-
20	72	Mononuclear cells	84	Mononuclear cells	70	Mononuclear cells
21	84	Mononuclear cells	15	Blasts	-	-
22	90	Mononuclear cells	77	Blasts	-	-
23	90	Mononuclear cells	67	Blasts	-	-
24	34	Mononuclear cells	50	Mononuclear cells	-	-
25	88	Mononuclear cells	83	Blasts	-	-
26	92	Mononuclear cells	90	Blasts	-	-
27	91	Mononuclear cells	80	Mononuclear cells	-	-
28	88	Mononuclear cells	34	Blasts	-	-
29	96	Mononuclear cells	95	Mononuclear cells	-	-
30	93	Mononuclear cells	56	Mononuclear cells	-	-
31	70	Mononuclear cells	52	Mononuclear cells	-	-
32	90	Mononuclear cells	56	Mononuclear cells	-	-
33	50	Mononuclear cells	65	Mononuclear cells	-	-
34	87	Mononuclear cells	50	Mononuclear cells	-	-
35	57	Mononuclear cells	60	Mononuclear cells	-	-
36	70	Mononuclear cells	62	Mononuclear cells	-	-
37	80	Mononuclear cells	90	Mononuclear cells	-	-
38	60	Mononuclear cells	80	Mononuclear cells	-	-
39	93	Mononuclear cells	30	Mononuclear cells	-	-
40	2	Blasts	50	Blasts	-	-
41	79	Mononuclear cells	83	Blasts	-	-
42	49	Mononuclear cells	2	Blasts	-	-
43	96	Mononuclear cells	92	Blasts	-	-
44	90	Mononuclear cells	56	Blasts	-	-

## Sheet: Table S2
Patient	Age at diagnosis	Genetic subgroup	Risk group	MRD after induction	Protocol	Response at end of 1st line	Time from CR to relapse	Time fron Diagnosis to relapse	Type of Relapse (Time of 1st relapse)	Status	Follow up time (yrs)
1	63	Ph like with CRLF2r	High risk	Positive	PETHEMA OLD07	PR	1	3	Very early	Exitus	11
2	22	Ph-positive	High risk	Negative	PETHEMA LAL-07OPH	CR	10	11	Very early	Exitus	16
3	34	B-other	High risk	Positive	PETHEMA LAL-AR 2011.	CR	68	69	Late	Alive	87
4	34	Ph-positive	High risk	Positive	PETHEMA LAL-Ph/2000/Imatinib.	PR	2	9	Very early	Exitus	9
5	38	B-other	High risk	Positive	PETHEMA ALL-AR-03	PR	32	38	Late	Exitus	46
6	50	t(1;19)/TCF3::PBX1	High risk	Positive	PETHEMA-AR-2011	CR	8	9	Very early	Exitus	10
7	59	Ph-positive	High risk	Negative	PETHEMA LAL-07OPH	CR	29	30	Early	Exitus	60
8	40	B-other	High risk	Positive	PETHEMA LAL-AR 2011.	CR	37	38	Late	Alive	53
9	19	PAX5alt	High risk	Negative	PETHEMA LAL-AR 2011.	CR	9	10	Very early	Exitus	15
10	20	Ph like with CRLF2r	High risk	Positive	Pethema LAL-AR-93	CR	7	8	Very early	Exitus	11
11	23	B-other	Standard risk	Negative	PETHEMA LAL-RI/2008	CR	45	46	Late	Alive	104
12	29	Ph-positive	High risk	Positive	PETHEMA LAL-Ph/2000/Imatinib	CR	7	8	Very early	Exitus	20
13	32	B-other	High risk	Positive	Pethema LAL-AR-93	PR	6	8	Very early	Exitus	9
14	40	B-other	High risk	Positive	PETHEMA ALL-AR-03	CR	69	70	Late	Exitus	85
15	66	B-other	High risk	Positive	PETHEMA OLD07	CR	4	5	Very early	Exitus	7
16	27	B-other	High risk	Negative	PETHEMA LAL-AR 2011.	CR	19	20	Early	Unknown	Unknown
17	34	B-other	High risk	Unknown	Hiper CVAD/MA	CR	5	6	Very early	Exitus	12
18	61	Low hypodiploidy	High risk	Positive	PETHEMA LAL-2019	NR	9	17	Very early	Exitus	21
19	42	B-other	High risk	Negative	PETHEMA LAL-AR 2011.	CR	65	66	Late	Exitus	66
20	40	PAX5alt	High risk	Positive	PETHEMA LAL-AR 2011.	CR	20	21	Early	Alive	59
21	26	High Hyperdiploidy	Standard risk	Negative	PETHEMA LAL-2019	CR	37	38	Late	Alive	39
22	31	KMT2Ar	High risk	Positive	PETHEMA LAL-2019	CR	10	11	Very early	Exitus	13
23	56	Ph like with CRLF2r	High risk	Positive	PETHEMA LAL-2019	PR	16	17	Very early	Exitus	21
24	22	B-other	Standard risk	Negative	PETHEMA LAL-2019	CR	10	11	Very early	Exitus	13
25	36	KMT2Ar	High risk	Negative	PETHEMA LAL-2019	CR	5	6	Very early	Alive	24
26	18	t(1;19)/TCF3::PBX1	Standard risk	Negative	PETHEMA LAL-2019	CR	8	9	Very early	Unknown	Unknown
27	43	Ph like with CRLF2r	High risk	Positive	PETHEMA LAL-AR 2011.	PR	9	11	Very early	Exitus	46
28	40	Ph like with CRLF2r	High risk	Positive	PETHEMA LAL-2019	CR	4	5	Very early	Exitus	10
29	61	B-other	High risk	Positive	PETHEMA OLD07	Unknown	Unknown	5	Very early	Exitus	8
30	28	B-other	Standard risk	Negative	PETHEMA LAL-AR 2011.	RC	26	27	Early	Exitus	55
31	67	Low hypodiploidy	High risk	Unknown	PETHEMA OLD07	RC	6	7	Very early	Exitus	16
32	71	KMT2Ar	High risk	Unknown	PETHEMA OLD07	RC	2	3	Very early	Unknown	Unknown
33	59	MYC and BCL2 Doble hit	High risk	Positive	PETHEMA LAL-2019	RC	1	2	Very early	Exitus	6
34	61	Ph-positive	Standard risk	Negative	PETHEMA LAL Ph-2008	RC	16	17	Very early	Exitus	18
35	21	B-other	Standard risk	Negative	SEHOP/PETHEMA 2013	RC	25	26	Early	Exitus	48
36	28	Ph-positive	Standard risk	Positive	PETHEMA LAL Ph-2008	RC	45	46	Late	Exitus	48
37	26	B-other	Standard risk	Positive	PETHEMA LAL RI-08	RC	29	30	Early	Exitus	34
38	72	Low hypodiploidy	High risk	Positive	PETHEMA OLD07	RC	7	8	Very early	Exitus	10
39	71	Ph-positive	Standard risk	Positive	PETHEMA OLD07	RC	13	14	Very early	Exitus	20
40	57	Low hypodiploidy	High risk	Negative	PETHEMA LAL-2019	RC	8	9	Very early	Exitus	18
41	56	B-other	High risk	Positive	PETHEMA LAL-2019	RC	6	7	Very early	Unknown	Unknown
42	40	B-other	High risk	Positive	PETHEMA LAL-2019	RC	23	24	Early	Unknown	Unknown
43	51	Ph like with CRLF2r	High risk	Positive	PETHEMA LAL-2019	PR	Unknown	42	Late	Exitus	45
44	30	KMT2Ar	High risk	Positive	PETHEMA LAL-2019	RC	3	4	Very early	Exitus	8

## Sheet: Table S3
Patients	Rearrangement
P2	t(9;22)(q34;q11)BCR::ABL1
P4
P7
P12
P34
P36
P39
P1	CRLF2 rearrangement
P10
P23
P27
P28
P43
P22	KMT2A rearrangement
P25
P32
P44
P6	t(1;19)(q23;p13)TCF3::PBX1
P26
P33	t(8;14)(q24;q32)MYC::IGH, t(14;18)(q32;q21) IGH::BCL2

## Sheet: Table S4
Patient	Time	SNV/INDELs	Type	VAF
P1	Diagnosis	JAK2:NM_004972:exon16:c.A2047G:p.R683G	Missense	0.3
P1	Diagnosis	CRLF2:NM_022148:exon6:c.T695G:p.F232C	Missense	0.15
P1	Relapse 1	JAK2:NM_004972:exon16:c.A2047G:p.R683G	Missense	0.32
P1	Relapse 1	KRAS:NM_004985:exon2:c.G35A:p.G12D	Missense	0.02
P1	Relapse 1	CRLF2: NM_022148:exon6:c.T695G:p.F232C	Missense	0.02
P1	Relapse 2	JAK2:NM_004972:exon16:c.A2047G:p.R683G	Missense	0.3
P1	Relapse 2	KRAS:NM_004985:exon2:c.G35A:p.G12D	Missense	0.12
P2	Diagnosis	No mutations found	N/A	N/A
P2	Relapse	ABL1:NM_005157:exon6:c.C944T:p.T315I	Missense	0.23
P2	Relapse	NT5C2:NM_012229:exon11:c.G713T:p.R238L	Missense	0.18
P3	Diagnosis	DNMT3A:NM_175629:exon23:c.G2645A:p.R882H	Missense	0.39
P3	Diagnosis	KRAS: KRAS:NM_033360:exon2:c.T99G:p.D33E	Missense	0.2
P3	Relapse	DNMT3A:NM_175629:exon23:c.G2645A:p.R882H	Missense	0.47
P3	Relapse	KRAS: KRAS:NM_033360:exon2:c.T99G:p.D33E	Missense	0.34
P4	Diagnosis	No mutations found	N/A	N/A
P4	Relapse	ABL1:NM_005157:exon6:c.C944T:p.T315I	Missense	0.34
P5	Diagnosis	No mutations found	N/A	N/A
P5	Relapse	No mutations found	N/A	N/A
P6	Diagnosis	NRAS:NM_002524:exon2:c.G35A:p.G12D	Missense	0.03
P6	Relapse	NRAS:NM_002524:exon2:c.G35A:p.G12D	Missense	0.3
P7	Diagnosis	No mutations found	N/A	N/A
P7	Relapse	No mutations found	N/A	N/A
P8	Diagnosis	No mutations found	N/A	N/A
P8	Relapse	No mutations found	N/A	N/A
P9	Diagnosis	PAX5:NM_016734:exon8:c.963dupC:p.A322fs	frameshift	0.18
P9	Relapse	PAX5:NM_016734:exon8:c.963dupC:p.A322fs	frameshift	0.14
P9	Relapse	NR3C1:NM_000176:exon8:c.G2141T:p.R714L	Missense	0.12
P9	Relapse	CREBBP:NM_004380:exon26:c.T4308G:p.S1436R	Missense	0.11
P10	Diagnosis	PAX5:NM_016734:exon8:c.981_982insCCCC:p.S328fs	frameshift insertion	0.08
P10	Diagnosis	PAX5:NM_016734:exon6:c.621_622insCTGGCGCCTTGGCCTG:p.V208fs	frameshift insertion	0.16
P10	Diagnosis	CRLF2:NM_022148:exon6:c.T695G:p.F232C	Missense	0.21
P10	Relapse	PAX5:NM_016734:exon6:c.621_622insCTGGCGCCTTGGCCTG:p.V208fs	frameshift insertion	0.21
P10	Relapse	CRLF2:NM_022148:exon6:c.T695G:p.F232C	Missense	0.27
P11	Diagnosis	No mutations found	N/A	N/A
P11	Relapse	No mutations found	N/A	N/A
P12	Diagnosis	RUNX1:NM_001754:exon6:c.528_537del:p.T176fs	frameshift deletion	0.39
P12	Relapse 1	RUNX1:NM_001754:exon6:c.528_537del:p.T176fs	frameshift deletion	0.12
P12	Relapse 1	ABL1:NM_005157:exon4:c.T757C:p.Y253H	Missense	0.12
P12	Relapse 2	RUNX1:NM_001754:exon6:c.528_537del:p.T176fs	frameshift deletion	0.46
P12	Relapse 2	ABL1:NM_005157:exon4:c.T757C:p.Y253H	Missense	0.35
P13	Diagnosis	No mutations found	N/A	N/A
P13	Relapse	IKZF1:NM_006060:exon4:c.391_392insC:p.V131fs	frameshift insertion	0.33
P14	Diagnosis	IDH2:NM_002168:exon4:c.G419A:p.R140Q	Missense	0.42
P14	Relapse	IDH2:NM_002168:exon4:c.G419A:p.R140Q	Missense	0.28
P15	Diagnosis	No mutations found	N/A	N/A
P15	Relapse	No mutations found	N/A	N/A
P16	Diagnosis	KRAS:NM_033360:exon2:c.G35A:p.G12D	Missense	0.17
P16	Relapse	NRAS:NM_002524:exon2:c.G35A:p.G12D	Missense	0.16
P16	Relapse	KRAS:NM_033360:exon2:c.G35A:p.G12D	Missense	0.25
P17	Diagnosis	No mutations found	N/A	N/A
P17	Relapse	NRAS:NM_002524:exon2:c.G35A:p.G12D	Missense	0.49
P17	Relapse	TP53: c.919+1G>T	Splicing	0.51
P17	Relapse	TP53::NM_000546:exon7:c.G734A:p.G245D	Missense	0.07
P18	Diagnosis	TP53:NM_000546:exon8:c.G818A:p.R273H	Missense	0.67
P18	Relapse	TP53:NM_000546:exon8:c.G818A:p.R273H	Missense	0.4
P19	Diagnosis	No mutations found	N/A	N/A
P19	Relapse	NRAS:NM_002524:exon2:c.G35C:p.G12A	Missense	0.2
P19	Relapse	KRAS:NM_004985:exon2:c.G35T:p.G12V	Missense	0.08
P20	Diagnosis	PAX5:NM_016734:exon2:c.T77G:p.V26G	Missense	0.41
P20	Relapse 1	TP53:NM_000546:exon7:c.G743A:p.R248Q	Missense	0.02
P20	Relapse 2	TP53:NM_000546:exon7:c.G743A:p.R248Q	Missense	0.28
P21	Diagnosis	NRAS:NM_002524:exon2:c.G38A:p.G13D	Missense	0.31
P21	Relapse	NRAS:NM_002524:exon2:c.G38A:p.G13D	Missense	0.47
P22	Diagnosis	No mutations found	N/A	N/A
P22	Relapse	TP53:NM_000546:exon7:c.G734A:p.G245D	Missense	0.3
P23	Diagnosis	No mutations found	N/A	N/A
P23	Relapse	No mutations found	N/A	N/A
P24	Diagnosis	SETD2:NM_014159:exon3:c.3363_3364del:p.A1121fs	frameshift deletion	0.04
P24	Relapse	SETD2:NM_014159:exon3:c.3363_3364del:p.A1121fs	frameshift deletion	0.17
P25	Diagnosis	No mutations found	N/A	N/A
P25	Relapse	TP53:NM_000546:exon8:c.846_847insAAAGACCGG:p.R283delinsKDRR	nonframeshift insertion	0.15
P26	Diagnosis	No mutations found	N/A	N/A
P26	Relapse	No mutations found	N/A	N/A
P27	Diagnosis	JAK2:NM_004972:exon16:c.A2049C:p.R683S	Missense	0.26
P27	Diagnosis	KRAS:NM_004985:exon4:c.G436A:p.A146T	Missense	0.09
P27	Relapse	KRAS:NM_004985:exon4:c.G436A:p.A146T	Missense	0.45
P28	Diagnosis	JAK2:NM_004972:exon16:c.A2047G:p.R683G	Missense	0.43
P28	Diagnosis	NR3C1:NM_000176:exon2:c.222_231del:p.Q74fs	frameshift deletion	0.25
P28	Relapse	JAK2:NM_004972:exon16:c.A2047G:p.R683G	Missense	0.5
P28	Relapse	NR3C1:NM_000176:exon2:c.222_231del:p.Q74fs	frameshift deletion	0.33
P29	Diagnosis	No mutations found	N/A	N/A
P29	Relapse	No mutations found	N/A	N/A
P30	Diagnosis	No mutations found	N/A	N/A
P30	Relapse	MSH6:NM_000179:exon5:c.3254dupC:p.T1085fs	frameshift insertion	0.09
P31	Diagnosis	TP53:NM_000546:exon8:c.844_845insCTCCC:p.R282fs	frameshift insertion	0.35
P31	Relapse	TP53:NM_000546:exon8:c.844_845insCTCCC:p.R282fs	frameshift insertion	0.37
P32	Diagnosis	No mutations found	N/A	N/A
P32	Relapse	KRAS:NM_004985:exon2:c.G35A:p.G12D	Missense	0.13
P33	Diagnosis	MYC:NM_002467:exon2:c.C176T:p.A59V	Missense	0.09
P33	Relapse	MYC:NM_002467:exon2:c.C176T:p.A59V	Missense	0.25
P34	Diagnosis	No mutations found	N/A	N/A
P34	Relapse	ABL1:NM_005157:exon6:c.T1075G:p.F359V	Missense	0.37
P34	Relapse	ABL1:NM_005157:exon4:c.T757C:p.Y253H	Missense	0.31
P35	Diagnosis	No mutations found	N/A	N/A
P35	Relapse	NT5C2:NM_012229:exon4:c.G116A:p.R39Q	Missense	0.19
P36	Diagnosis	No mutations found	N/A	N/A
P36	Relapse	ABL1:NM_005157:exon6:c.C944T:p.T315I	Missense	0.46
P37	Diagnosis	No mutations found	N/A	N/A
P37	Relapse	NT5C2:NM_012229:exon15:c.G1100A:p.R367Q	Missense	0.05
P38	Diagnosis	TP53:NM_000546:exon5:c.G427A:p.V143M	Missense	0.53
P38	Relapse	TP53:NM_000546:exon5:c.G427A:p.V143M	Missense	0.4
P39	Diagnosis	No mutations found	N/A	N/A
P39	Relapse	ABL1:NM_005157:exon6:c.C944T:p.T315I	Missense	0.15
P40	Diagnosis	TP53:NM_000546:exon5:c.G524A:p.R175H	Missense	0.93
P40	Relapse	TP53:NM_000546:exon5:c.G524A:p.R175H	Missense	0.97
P41	Diagnosis	FLT3:NM_004119:exon14:c.1757_1758insGCCGGTTCACTT:p.D586delinsEPVHF	nonframeshift insertion	0.8
P41	Relapse	FLT3:NM_004119:exon14:c.1757_1758insGCCGGTTCACTT:p.D586delinsEPVHF	nonframeshift insertion	0.7
P42	Diagnosis	No mutations found	N/A	N/A
P42	Relapse	PAX5:NM_016734:exon3:c.C239G:p.P80R	Missense	0.05
P43	Diagnosis	CRLF2:NM_022148:exon6:c.T695G:p.F232C	Missense	0.44
P43	Relapse	CRLF2:NM_022148:exon6:c.T695G:p.F232C	Missense	0.44
P44	Diagnosis	TP53:NM_000546:exon8:c.844_845insATG:p.R282delinsHG	nonframeshift insertion	0.85
P44	Relapse	TP53:NM_000546:exon8:c.844_845insATG:p.R282delinsHG	nonframeshift insertion	0.3

## Sheet: Table S5
Patient	Diagnosis		Relapse		Relapse 2
	CNV genes	CNV regions and aneuploidies	CNV genes	CNV regions and aneuploidies	CNV genes	CNV regions and aneuploidies
P1	EBF1 deletion	--	EBF1 deletion	--	EBPF1 deletion	19p deletion
P2	Deletion of IKZF1, CDKN2A/B and PAX5.	--	Deletion of CDKN2A/B and PAX5.	--	N/A	N/A
P3	--	--	--	--	N/A	N/A
P4	Deletion of EBF1, CDKN2A/B, PAX5 and BTG1	--	Deletion of EBF1, CDKN2A/B, PAX5 and BTG1	--	N/A	N/A
P5	Deletion of IKZF1, EBF1 and VPREB2	--	Deletion of IKZF1, PAX5 and VPREB2	--	N/A	N/A
P6	CDKN2A/B deletion	--	Deletion of CDKN2A/B and PAX5	--	N/A	N/A
P7	IKZF1 deletion	--	IKZF1 deletion	--	N/A	N/A
P8	Deletion of IKZF1 and CDKN2A/B	--	Deletion of IKZF1 and CDKN2A/B	--	N/A	N/A
P9	--	Loss of 7	--	Loss of 7	N/A	N/A
P10	Deletion of IKZF1, CDKN2A/B, ETV6 and BTG1	--	Deletion of IKZF1, CDKN2A/B, ETV6 and BTG1	--	N/A	N/A
P11	ETV6 deletion	--	ETV6 deletion	--	N/A	N/A
P12	--	--	--	--	--	--
P13	deletion of IKZF1, CDKN2A/B, PAX5, RB1 and BTG1	Gain of 21	Deletion of IKZF1, CDKN2A/B, PAX5, RB1 and BTG1	Gain of 21	N/A	N/A
P14	Deletion of IKZF1, CDKN2A/B, RB1, BTG1 and VPREB2	Gain of 10	Deletion of IKZF1, CDKN2A/B, RB1, BTG1, VPREB2 and RB1	Gain of 8, 10, 13 and X	N/A	N/A
P15	Deletion of IKZF1, CDKN2A/B and ETV6	--	Deletion of IKZF1, CDKN2A/B, ETV6 and VPREB2	--	N/A	N/A
P16	--	Gain of 21	Deletion of CDKN2A/B and PAX5	Gain of 21	N/A	N/A
P17	Deletion of CDKN2A/B and PAX5	--	Deletion of CDKN2A/B and PAX5	17p deletion	N/A	N/A
P18	-	Loss of 3, 4, 5, 7, 9, 13, 15 and 17 and gain of 1, 2, 6, 21, 22	--	Loss of 3, 4, 5, 7, 9, 13, 15 and 17 and gain of 1, 2, 6, 21, 22	N/A	N/A
P19	--	--	Deletion of IKZF1 and VPREB2	--	N/A	N/A
P20	Deletion of IKZF1 and BTG1	Gain of 21	Deletion of IKZF1 and BTG1	Gain of 21	Deletion of IKZF1 and BTG1	Gain of 21
P21	-	Gain of 4 , 6, 10, 14, 18, 21 and X.	-	Gain of 4 , 6, 10, 14, 18 and 21	N/A	N/A
P22	IKZF1 deletion	--	Deletion of IKZF1 and PAX5	Loss of 17	N/A	N/A
P23	deletion of IKZF1, PAX5, RB1, BTG1 and VPREB1	--	deletion of IKZF1, CDKN2A/B, PAX5 and RB1	--	N/A	N/A
P24	--	--	--	--	N/A	N/A
P25	--	--	CDKN2A/B deletion	--	N/A	N/A
P26	CDKN2A/B deletion	--	CDKN2A/B deletion	--	N/A	N/A
P27	Deletion of IKZF1, CDKN2A/B and PAX5	--	Deletion of IKZF1, CDKN2A/B and PAX5	--	N/A	N/A
P28	Deletion of IKZF1, CDKN2A/B, RB1, BTG1 and ETV6	--	Deletion of IKZF1, CDKN2A/B and BTG1	--	N/A	N/A
P29	Deletion of IKZF1, CDKN2A/B and VPREB2	--	Deletion of IKZF1, CDKN2A/B and VPREB2	--	N/A	N/A
P30	Deletion of EBF1, IKZF1, CDKN2A/B, PAX5, RB1, BTG1 and VPREB1	Gain of 21	Deletion of EBF1, CDKN2A/B, PAX5, RB1, BTG1 and VPREB1	Gain of 21	N/A	N/A
P31	--	Loss of 1, 2, 5, 7, 9, 12, 15, 16, 17, 18, 19 and 20 and gain of 3, 4, 6, 8, 10, 11, 13, 21, 22, X, Y	--	Loss of 1, 2, 5, 7, 9, 12, 15, 16, 17, 18, 19 and 20 and gain of 3, 4, 6, 8, 10, 11, 13, 21, 22, X, Y	N/A	N/A
P32	--	--	--	--	N/A	N/A
P33	Deletion of CDKN2A/B and PAX5	Gain of 7 and 21	Deletion of CDKN2A/B, PAX5 and RB1	Gain of 7 and 21	N/A	N/A
P34	Deletion of ETV6 and RB1	Loss of 7	Deletion of ETV6 and RB1	Loss of 7	N/A	N/A
P35	CDKN2A/B deletion	--	CDKN2A/B deletion	7p deletion	N/A	N/A
P36	--	7p deletion	Deletion of CDKN2A/B and PAX5	7p deletion	N/A	N/A
P37	Deletion of IKZF1, CDKN2A/B and PAX5	--	Deletion of IKZF1, CDKN2A/B and PAX5	--	N/A	N/A
P38	--	Loss of 4, 7, 13, and 17 and gain of 2, 6, 8, 10, 11, 12 and 21	-	Loss of 4, 7, 13, and 17 and gain of 2, 6, 8, 10, 11, 12 and 21	N/A	N/A
P39	Deletion of EBF1, IKZF1, CDKN2A/B, PAX5, RB1 and BTG1	--	Deletion of EBF1, IKZF1, CDKN2A/B, PAX5, RB1 and BTG1	--	N/A	N/A
P40	--	Loss of 2, 3, 4, 7, 9, 12, 13, 15, 16, 17 and 20	--	Loss of 2, 3, 4, 7, 9, 12, 13, 15, 16, 17 and 20	N/A	N/A
P41	Deletion of IKZF1, CDKN2A/B, PAX5 and VPREB1	--	Deletion of IKZF1, CDKN2A/B, PAX5 and VPREB1	--	N/A	N/A
P42	Deletion of IKZF1, CDKN2A/B, RB1 and BTG1	--	Deletion of IKZF1, CDKN2A/B, RB1 and BTG1	--	N/A	N/A
P43	Deletion of IKZF1, PAX5, EBF1, RB1 and VPREB1	--	Deletion of IKZF1, PAX5, EBF1, RB1 and VPREB1	--	N/A	N/A
P44	--	17p deletion	--	17p deletion	N/A	N/A

## Sheet: Table S6
Patient	Genetic subgroup	TP53 alterations (del/mut)	Time	Blasts	TP53 mutations, AA change (Transcript: NM_000546)	VAF	TP53 deletion
P17	B-other	wt/wt	Diagnosis	0.98	--	--	No
		del/mut	Relapse	Unknown	p.G245D	0.07	Yes
		del/mut	Relapse	Unknown	c.919+1G>T	0.5	Yes
P18	Low Hypodiploidy	del/mut	Diagnosis	0.8	p.R273H	0.67	Yes
		del/mut	Relapse	0.7	p.R273H	0.4	Yes
P20	PAX5alt	wt/wt	Diagnosis	0.84	--	--	No
		wt/mut	Relapse	0.72	p.R248Q	0.02	No
		wt/mut	Relapse 2	0.7	p.R248Q	0.28	No
P22	KMT2Ar	wt/wt	Diagnosis	0.9	--	--	No
		del/mut	Relapse	0.77	p.G245D	0.3	Yes
P25	KMT2Ar	wt/wt	Diagnosis	0.88	--	--	No
		wt/mut	Relapse	0.83	p.R283delinsKDRR	0.15	No
P31	Low Hypodiploidy	del/mut	Diagnosis	0.7	p.R282fs	0.35	Yes
		del/mut	Relapse	0.52	p.R282fs	0.37	Yes
P38	Low Hypodiploidy	del/mut	Diagnosis	0.6	p.V143M	0.53	Yes
		del/mut	Relapse	0.8	p.V143M	0.4	Yes
P40	Low Hypodiploidy	wt/mut	Diagnosis	1	p.R175H	0.93	Yes
		del/mut	Relapse	1	p.R175H	0.97	Yes
P44	KMT2Ar	del/mut	Diagnosis	0.95	p.R282delinsHG	0.85	Yes
		del/mut	Relapse	0.56	p.R282delinsHG	0.3	Yes

## Sheet: Table S7
Marker	P41	P14	P3
CD34	++	+	+
nTdt	+	+	+
CD38	+	+	+
CD45	weak	weak	weak
CD19	+	+	+
CD10	+	-	-
CD20	-	-	-
CD13	+	-	-
CD33	-	-	-
MPO	-	-	-
CD66c	+	+	Unkown
CD117	+	-	-
